# Supplementary material for: The osteosarcoma immune microenvironment in progression: PLEK as a prognostic biomarker and therapeutic target
Source: Front Immunol. 2025 Aug 15;16:1651858. doi: 10.3389/fimmu.2025.1651858 (PMC12394983; doi:10.3389/fimmu.2025.1651858)
Supplement: Supplementary file 6 [file DataSheet1.zip]

Archive with 9 entries (8 files):
- Authors and contributors/
- Authors and contributors/ALL.jpg
- Authors and contributors/KJN (2).jpg
- Authors and contributors/KJN.jpg
- Authors and contributors/LZ&NJY.jpg
- Authors and contributors/RXC.jpg
- Authors and contributors/ZK.jpg
- Authors and contributors/ZY (2).jpg
- Authors and contributors/ZY.jpg
